# Supplementary material for: Combining epigenetic and clinicopathological variables improves specificity in prognostic prediction in clear cell renal cell carcinoma
Source: J Transl Med. 2020 Nov 13;18:435. doi: 10.1186/s12967-020-02608-1 (PMC7666468; doi:10.1186/s12967-020-02608-1)
Supplement: Supplementary file 2 — Additional file 2: Table S2. CpGs with potential relevance for ccRCC prognosis identified in the literature (PI-CpGs). [file 12967_2020_2608_MOESM2_ESM.xlsx]

## Sheet: Additional Table S2
Reference	Platform	Gene	GeneID	450 gene region	Chromosome	CpG.Site	Infinium 450K	EPIC 850K	mQTLS	snp/MM	Selected for inclusion	Description
Ricketts C, et. al, PlosONE 2014, 9(1), e 85621.	HumMeth450K array	ATP5G2	517	TSS1500	12	cg13691247	1	1	0	0	1	Tumor specific Candidate genes in the TCGA KIRC dataset. Only CpG island located CpGs and hypermethylated._x000D_ Normal beta <0.25 and delta beta >0.35, >5% hypermethylated tumors, _x000D_
Ricketts C, et. al, PlosONE 2014, 9(1), e 85621.	HumMeth450K array	BMP4	652	5'UTR	14	cg08162372	1	1	0	0	1	Tumor specific Candidate genes in the TCGA KIRC dataset. Only CpG island located CpGs and hypermethylated._x000D_ Normal beta <0.25 and delta beta >0.35, >5% hypermethylated tumors, _x000D_
Ricketts C, et. al, PlosONE 2014, 9(1), e 85621.	HumMeth450K array	BNC1	646	TSS1500	15	cg06523224	1	1	0	0	1	Tumor specific Candidate genes in the TCGA KIRC dataset. Only CpG island located CpGs and hypermethylated._x000D_ Normal beta <0.25 and delta beta >0.35, >5% hypermethylated tumors, _x000D_
Ricketts C, et. al, PlosONE 2014, 9(1), e 85621.	HumMeth450K array	BTG3	10950	TSS200	21	cg02652260	1	1	0	0	1	Tumor specific Candidate genes in the TCGA KIRC dataset. Only CpG island located CpGs and hypermethylated._x000D_ Normal beta <0.25 and delta beta >0.35, >5% hypermethylated tumors, _x000D_
Ricketts C, et. al, PlosONE 2014, 9(1), e 85621.	HumMeth450K array	CCDC8	83987	5'UTR	19	cg06747432	1	1	0	0	1	Tumor specific Candidate genes in the TCGA KIRC dataset. Only CpG island located CpGs and hypermethylated._x000D_ Normal beta <0.25 and delta beta >0.35, >5% hypermethylated tumors, _x000D_
Ricketts C, et. al, PlosONE 2014, 9(1), e 85621.	HumMeth450K array	CDH13	1012	5'UTR	16	cg08747377	1	1	0	0	1	Tumor specific Candidate genes in the TCGA KIRC dataset. Only CpG island located CpGs and hypermethylated._x000D_ Normal beta <0.25 and delta beta >0.35, >5% hypermethylated tumors, _x000D_
Ricketts C, et. al, PlosONE 2014, 9(1), e 85621.	HumMeth450K array	COL14A1	7373	TSS200	8	cg04242021	1	0	0	0	0	Tumor specific Candidate genes in the TCGA KIRC dataset. Only CpG island located CpGs and hypermethylated._x000D_ Normal beta <0.25 and delta beta >0.35, >5% hypermethylated tumors, _x000D_
Ricketts C, et. al, PlosONE 2014, 9(1), e 85621.	HumMeth450K array	CORO6	84940	TSS1500	17	cg04568355	1	1	0	0	1	Tumor specific Candidate genes in the TCGA KIRC dataset. Only CpG island located CpGs and hypermethylated._x000D_ Normal beta <0.25 and delta beta >0.35, >5% hypermethylated tumors, _x000D_
Ricketts C, et. al, PlosONE 2014, 9(1), e 85621.	HumMeth450K array	CST6	1474	1stExon	11	cg04327181	1	1	0	0	1	Tumor specific Candidate genes in the TCGA KIRC dataset. Only CpG island located CpGs and hypermethylated._x000D_ Normal beta <0.25 and delta beta >0.35, >5% hypermethylated tumors, _x000D_
Ricketts C, et. al, PlosONE 2014, 9(1), e 85621.	HumMeth450K array	DKK1	22943	Body	10	cg08812555	1	1	0	0	1	Tumor specific Candidate genes in the TCGA KIRC dataset. Only CpG island located CpGs and hypermethylated._x000D_ Normal beta <0.25 and delta beta >0.35, >5% hypermethylated tumors, _x000D_
Ricketts C, et. al, PlosONE 2014, 9(1), e 85621.	HumMeth450K array	DKK2	27123	5'UTR	4	cg13139972	1	1	0	0	1	Tumor specific Candidate genes in the TCGA KIRC dataset. Only CpG island located CpGs and hypermethylated._x000D_ Normal beta <0.25 and delta beta >0.35, >5% hypermethylated tumors, _x000D_
Ricketts C, et. al, PlosONE 2014, 9(1), e 85621.	HumMeth450K array	DKK3	27122	TSS1500	11	cg19867649	1	1	0	0	1	Tumor specific Candidate genes in the TCGA KIRC dataset. Only CpG island located CpGs and hypermethylated._x000D_ Normal beta <0.25 and delta beta >0.35, >5% hypermethylated tumors, _x000D_
Ricketts C, et. al, PlosONE 2014, 9(1), e 85621.	HumMeth450K array	DLEC1	9940	TSS200	3	cg20684180	1	1	0	0	1	Tumor specific Candidate genes in the TCGA KIRC dataset. Only CpG island located CpGs and hypermethylated._x000D_ Normal beta <0.25 and delta beta >0.35, >5% hypermethylated tumors, _x000D_
Ricketts C, et. al, PlosONE 2014, 9(1), e 85621.	HumMeth450K array	EPB41L3	23136	5'UTR	18	cg07352438	1	1	0	0	1	Tumor specific Candidate genes in the TCGA KIRC dataset. Only CpG island located CpGs and hypermethylated._x000D_ Normal beta <0.25 and delta beta >0.35, >5% hypermethylated tumors, _x000D_
Ricketts C, et. al, PlosONE 2014, 9(1), e 85621.	HumMeth450K array	FBN2	2201	TSS1500	5	cg27223047	1	1	0	0	1	Tumor specific Candidate genes in the TCGA KIRC dataset. Only CpG island located CpGs and hypermethylated._x000D_ Normal beta <0.25 and delta beta >0.35, >5% hypermethylated tumors, _x000D_
Ricketts C, et. al, PlosONE 2014, 9(1), e 85621.	HumMeth450K array	GATA5	140628	TSS1500	20	cg09339194	1	1	0	0	1	Tumor specific Candidate genes in the TCGA KIRC dataset. Only CpG island located CpGs and hypermethylated._x000D_ Normal beta <0.25 and delta beta >0.35, >5% hypermethylated tumors, _x000D_
Ricketts C, et. al, PlosONE 2014, 9(1), e 85621.	HumMeth450K array	GNB4	59345	5'UTR	3	cg12872693	1	1	0	0	1	Tumor specific Candidate genes in the TCGA KIRC dataset. Only CpG island located CpGs and hypermethylated._x000D_ Normal beta <0.25 and delta beta >0.35, >5% hypermethylated tumors, _x000D_
Ricketts C, et. al, PlosONE 2014, 9(1), e 85621.	HumMeth450K array	GREM1	26585	5'UTR	15	cg21296230	1	1	0	0	1	Tumor specific Candidate genes in the TCGA KIRC dataset. Only CpG island located CpGs and hypermethylated._x000D_ Normal beta <0.25 and delta beta >0.35, >5% hypermethylated tumors, _x000D_
Ricketts C, et. al, PlosONE 2014, 9(1), e 85621.	HumMeth450K array	GSTP1	2950	5'UTR	11	cg04920951	1	1	0	0	1	Tumor specific Candidate genes in the TCGA KIRC dataset. Only CpG island located CpGs and hypermethylated._x000D_ Normal beta <0.25 and delta beta >0.35, >5% hypermethylated tumors, _x000D_
Ricketts C, et. al, PlosONE 2014, 9(1), e 85621.	HumMeth450K array	GUCY2D	3000	Body	17	cg04157161	1	1	0	0	1	Tumor specific Candidate genes in the TCGA KIRC dataset. Only CpG island located CpGs and hypermethylated._x000D_ Normal beta <0.25 and delta beta >0.35, >5% hypermethylated tumors, _x000D_
Ricketts C, et. al, PlosONE 2014, 9(1), e 85621.	HumMeth450K array	HOXC13	3229	1stExon	12	cg07892422	1	1	0	0	1	Tumor specific Candidate genes in the TCGA KIRC dataset. Only CpG island located CpGs and hypermethylated._x000D_ Normal beta <0.25 and delta beta >0.35, >5% hypermethylated tumors, _x000D_
Ricketts C, et. al, PlosONE 2014, 9(1), e 85621.	HumMeth450K array	KLHL35	283212	TSS200	11	cg12001148	1	1	0	0	1	Tumor specific Candidate genes in the TCGA KIRC dataset. Only CpG island located CpGs and hypermethylated._x000D_ Normal beta <0.25 and delta beta >0.35, >5% hypermethylated tumors, _x000D_
Ricketts C, et. al, PlosONE 2014, 9(1), e 85621.	HumMeth450K array	KRT19	3880	1stExon	17	cg11462865	1	0	0	0	0	Tumor specific Candidate genes in the TCGA KIRC dataset. Only CpG island located CpGs and hypermethylated._x000D_ Normal beta <0.25 and delta beta >0.35, >5% hypermethylated tumors, _x000D_
Ricketts C, et. al, PlosONE 2014, 9(1), e 85621.	HumMeth450K array	LOXL1	4016	5'UTR	15	cg22590761	1	1	0	0	1	Tumor specific Candidate genes in the TCGA KIRC dataset. Only CpG island located CpGs and hypermethylated._x000D_ Normal beta <0.25 and delta beta >0.35, >5% hypermethylated tumors, _x000D_
Ricketts C, et. al, PlosONE 2014, 9(1), e 85621.	HumMeth450K array	MGMT	4255	TSS1500	10	cg02022136	1	1	0	0	1	Tumor specific Candidate genes in the TCGA KIRC dataset. Only CpG island located CpGs and hypermethylated._x000D_ Normal beta <0.25 and delta beta >0.35, >5% hypermethylated tumors, _x000D_
Ricketts C, et. al, PlosONE 2014, 9(1), e 85621.	HumMeth450K array	OVOL1	5017	TSS1500	11	cg20909686	1	0	0	0	0	Tumor specific Candidate genes in the TCGA KIRC dataset. Only CpG island located CpGs and hypermethylated._x000D_ Normal beta <0.25 and delta beta >0.35, >5% hypermethylated tumors, _x000D_
Ricketts C, et. al, PlosONE 2014, 9(1), e 85621.	HumMeth450K array	PCDH8	5100	1stExon	13	cg05336395	1	1	0	0	1	Tumor specific Candidate genes in the TCGA KIRC dataset. Only CpG island located CpGs and hypermethylated._x000D_ Normal beta <0.25 and delta beta >0.35, >5% hypermethylated tumors, _x000D_
Ricketts C, et. al, PlosONE 2014, 9(1), e 85621.	HumMeth450K array	PDLIM4	8572	TSS200	5	cg02033258	1	1	0	0	1	Tumor specific Candidate genes in the TCGA KIRC dataset. Only CpG island located CpGs and hypermethylated._x000D_ Normal beta <0.25 and delta beta >0.35, >5% hypermethylated tumors, _x000D_
Ricketts C, et. al, PlosONE 2014, 9(1), e 85621.	HumMeth450K array	PTGS2	5743	Body	1	cg13986130	1	1	0	0	1	Tumor specific Candidate genes in the TCGA KIRC dataset. Only CpG island located CpGs and hypermethylated._x000D_ Normal beta <0.25 and delta beta >0.35, >5% hypermethylated tumors, _x000D_
Ricketts C, et. al, PlosONE 2014, 9(1), e 85621.	HumMeth450K array	QPCT	25797	TSS200	2	cg08786077	1	1	0	0	1	Tumor specific Candidate genes in the TCGA KIRC dataset. Only CpG island located CpGs and hypermethylated._x000D_ Normal beta <0.25 and delta beta >0.35, >5% hypermethylated tumors, _x000D_
Ricketts C, et. al, PlosONE 2014, 9(1), e 85621.	HumMeth450K array	RASSF5	83593	1stExon	1	cg18328206	1	1	0	0	1	Tumor specific Candidate genes in the TCGA KIRC dataset. Only CpG island located CpGs and hypermethylated._x000D_ Normal beta <0.25 and delta beta >0.35, >5% hypermethylated tumors, _x000D_
Ricketts C, et. al, PlosONE 2014, 9(1), e 85621.	HumMeth450K array	ROBO1	6091	5'UTR	3	cg21865845	1	1	0	0	1	Tumor specific Candidate genes in the TCGA KIRC dataset. Only CpG island located CpGs and hypermethylated._x000D_ Normal beta <0.25 and delta beta >0.35, >5% hypermethylated tumors, _x000D_
Ricketts C, et. al, PlosONE 2014, 9(1), e 85621.	HumMeth450K array	RPRM	56475	3'UTR	2	cg26649384	1	1	0	0	1	Tumor specific Candidate genes in the TCGA KIRC dataset. Only CpG island located CpGs and hypermethylated._x000D_ Normal beta <0.25 and delta beta >0.35, >5% hypermethylated tumors, _x000D_
Ricketts C, et. al, PlosONE 2014, 9(1), e 85621.	HumMeth450K array	SCUBE3	222663	Body	6	cg00347904	1	1	0	0	1	Tumor specific Candidate genes in the TCGA KIRC dataset. Only CpG island located CpGs and hypermethylated._x000D_ Normal beta <0.25 and delta beta >0.35, >5% hypermethylated tumors, _x000D_
Ricketts C, et. al, PlosONE 2014, 9(1), e 85621.	HumMeth450K array	SFRP1	6422	TSS200	8	cg24319902	1	1	0	0	1	Tumor specific Candidate genes in the TCGA KIRC dataset. Only CpG island located CpGs and hypermethylated._x000D_ Normal beta <0.25 and delta beta >0.35, >5% hypermethylated tumors, _x000D_
Ricketts C, et. al, PlosONE 2014, 9(1), e 85621.	HumMeth450K array	SFRP2	6423	TSS1500	4	cg22178613	1	0	1	0	0	Tumor specific Candidate genes in the TCGA KIRC dataset. Only CpG island located CpGs and hypermethylated._x000D_ Normal beta <0.25 and delta beta >0.35, >5% hypermethylated tumors, _x000D_
Ricketts C, et. al, PlosONE 2014, 9(1), e 85621.	HumMeth450K array	SLC34A2	10568	5'UTR	4	cg27513574	1	1	0	0	1	Tumor specific Candidate genes in the TCGA KIRC dataset. Only CpG island located CpGs and hypermethylated._x000D_ Normal beta <0.25 and delta beta >0.35, >5% hypermethylated tumors, _x000D_
Ricketts C, et. al, PlosONE 2014, 9(1), e 85621.	HumMeth450K array	SLIT2	9353	TSS200	4	cg13078140	1	1	0	0	1	Tumor specific Candidate genes in the TCGA KIRC dataset. Only CpG island located CpGs and hypermethylated._x000D_ Normal beta <0.25 and delta beta >0.35, >5% hypermethylated tumors, _x000D_
Ricketts C, et. al, PlosONE 2014, 9(1), e 85621.	HumMeth450K array	SST	6750	5'UTR	3	cg02164046	1	1	0	0	1	Tumor specific Candidate genes in the TCGA KIRC dataset. Only CpG island located CpGs and hypermethylated._x000D_ Normal beta <0.25 and delta beta >0.35, >5% hypermethylated tumors, _x000D_
Ricketts C, et. al, PlosONE 2014, 9(1), e 85621.	HumMeth450K array	TM6SF1	53346	5'UTR	15	cg26460092	1	1	0	0	1	Tumor specific Candidate genes in the TCGA KIRC dataset. Only CpG island located CpGs and hypermethylated._x000D_ Normal beta <0.25 and delta beta >0.35, >5% hypermethylated tumors, _x000D_
Ricketts C, et. al, PlosONE 2014, 9(1), e 85621.	HumMeth450K array	TMPRSS2	7113	Body	21	cg16084872	1	1	0	0	1	Tumor specific Candidate genes in the TCGA KIRC dataset. Only CpG island located CpGs and hypermethylated._x000D_ Normal beta <0.25 and delta beta >0.35, >5% hypermethylated tumors, _x000D_
Ricketts C, et. al, PlosONE 2014, 9(1), e 85621.	HumMeth450K array	UCHL1	7345	5'UTR	4	cg07068756	1	0	0	0	0	Tumor specific Candidate genes in the TCGA KIRC dataset. Only CpG island located CpGs and hypermethylated._x000D_ Normal beta <0.25 and delta beta >0.35, >5% hypermethylated tumors, _x000D_
Ricketts C, et. al, PlosONE 2014, 9(1), e 85621.	HumMeth450K array	VHL	7428	5'UTR	3	cg15267345	1	1	0	1	0	Tumor specific Candidate genes in the TCGA KIRC dataset. Only CpG island located CpGs and hypermethylated._x000D_ Normal beta <0.25 and delta beta >0.35, >5% hypermethylated tumors, _x000D_
Ricketts C, et. al, PlosONE 2014, 9(1), e 85621.	HumMeth450K array	WIF1	11197	TSS200	12	cg26397188	1	1	0	0	1	Tumor specific Candidate genes in the TCGA KIRC dataset. Only CpG island located CpGs and hypermethylated._x000D_ Normal beta <0.25 and delta beta >0.35, >5% hypermethylated tumors, _x000D_
Ricketts C, et. al, PlosONE 2014, 9(1), e 85621.	HumMeth450K array	ZSCAN18	65982	TSS200	19	cg14231297	1	1	1	0	0	Tumor specific Candidate genes in the TCGA KIRC dataset. Only CpG island located CpGs and hypermethylated._x000D_ Normal beta <0.25 and delta beta >0.35, >5% hypermethylated tumors, _x000D_
Arai, Carcinogenesis 2012, 33(8), pp 1487-1493	HumMeth450K array	FAM150A	389658	TSS1500	8	cg17162024	1	1	0	0	1	Arai CIMP panel
Arai, Carcinogenesis 2012, 33(8), pp 1487-1494	HumMeth27K array	GRM6	2916	TSS200	5	cg14859460	1	1	0	0	1	Arai CIMP panel
Arai, Carcinogenesis 2012, 33(8), pp 1487-1495	HumMeth450K array	ZNF540	163255	5'UTR	19	cg03975694	1	1	0	0	1	Arai CIMP panel
Arai, Carcinogenesis 2012, 33(8), pp 1487-1496	HumMeth450K array	ZFP42	132625	TSS200	4	cg06274159	1	1	0	0	1	Arai CIMP panel
Arai, Carcinogenesis 2012, 33(8), pp 1487-1497	HumMeth450K array	ZNF154	7710	TSS200	19	cg08668790	1	1	1	0	0	Arai CIMP panel
Arai, Carcinogenesis 2012, 33(8), pp 1487-1498	27K array	RIMS4	140730	TSS200	20	cg19332710	0	0	0	0	0	Arai CIMP panel
Arai, Carcinogenesis 2012, 33(8), pp 1487-1499	27K array	PCDHAC1	56141	Body	5	cg12629325	1	1	0	0	1	Arai CIMP panel
Arai, Carcinogenesis 2012, 33(8), pp 1487-1500	27K array	KHDRBS2	202559	5'UTR	6	cg18239753	1	1	0	0	1	Arai CIMP panel
Arai, Carcinogenesis 2012, 33(8), pp 1487-1501	27K array	ASCL2	430	5'UTR	11	cg06263495	1	1	0	0	1	Arai CIMP panel
Arai, Carcinogenesis 2012, 33(8), pp 1487-1502	27K array	KCNQ1	3784	1stExon	11	cg17575811	1	0	0	0	0	Arai CIMP panel
Arai, Carcinogenesis 2012, 33(8), pp 1487-1503	27K array	PRAC	360205	TSS1500	17	cg12374721	1	1	0	0	1	Arai CIMP panel
Arai, Carcinogenesis 2012, 33(8), pp 1487-1504	27K array	ZNF154	7710	5'UTR	19	cg21790626	1	1	0	0	1	Arai CIMP panel
Arai, Carcinogenesis 2012, 33(8), pp 1487-1505	27K array	WNT3A	89780	TSS1500	1	cg01322134	0	0	0	0	0	Arai CIMP panel
Arai, Carcinogenesis 2012, 33(8), pp 1487-1506	27K array	TRH	7200	5'UTR	3	cg01009664	1	1	0	0	1	Arai CIMP panel
Arai, Carcinogenesis 2012, 33(8), pp 1487-1507	27K array	FAM78A	286336	TSS1500	9	cg12998491	1	1	0	0	1	Arai CIMP panel
Arai, Carcinogenesis 2012, 33(8), pp 1487-1508	27K array	ZNF671	79891	5'UTR	19	cg19246110	1	1	0	0	1	Arai CIMP panel
Wei et. al., Nat Commun. 2015 Oct 30;6:8699. doi: 10.1038/ncomms9699	27K array	PITX1	5307	3'UTR	5	cg00396667	1	0	0	0	0	Wei risk panel
Wei et. al., Nat Commun. 2015 Oct 30;6:8699. doi: 10.1038/ncomms9700	27K array	FOXE3	2301	1stExon	1	cg18815943	1	1	0	0	1	Wei risk panel
Wei et. al., Nat Commun. 2015 Oct 30;6:8699. doi: 10.1038/ncomms9701	27K array	TWF2	11344	Body	3	cg03890877	1	0	0	0	0	Wei risk panel
Wei et. al., Nat Commun. 2015 Oct 30;6:8699. doi: 10.1038/ncomms9702	27K array	EHBP1L1	254102	TSS1500	11	cg07611000	1	1	0	0	1	Wei risk panel
Wei et. al., Nat Commun. 2015 Oct 30;6:8699. doi: 10.1038/ncomms9703	27K array	RIN1	9610	TSS200	11	cg14391855	1	0	1	0	0	Wei risk panel
Joosten et al, Epigenomics. 2017 Sep;9(9):1243-1257. doi: 10.2217/epi-2017-0040	HumMeth450K array	BNC1	646	TSS1500	15	cg18952647	1	1	0	0	1	Ricketts 2014+
Joosten et al, Epigenomics. 2017 Sep;9(9):1243-1257. doi: 10.2217/epi-2017-0040	HumMeth450K array	BNC1	646	TSS1500	15	cg06523224	1	1	0	0	1	Ricketts 2014+
Joosten et al, Epigenomics. 2017 Sep;9(9):1243-1257. doi: 10.2217/epi-2017-0041	HumMeth450K array	SCUBE3	222663	TSS1500	6	cg21604042	1	1	0	0	1	Ricketts 2014+
Joosten et al, Epigenomics. 2017 Sep;9(9):1243-1257. doi: 10.2217/epi-2017-0041	HumMeth450K array	SCUBE3	222663	Body	6	cg00347904	1	1	0	0	1	Ricketts 2014+
Joosten et al, Epigenomics. 2017 Sep;9(9):1243-1257. doi: 10.2217/epi-2017-0042	HumMeth450K array	GATA5	140628	TSS1500	20	cg09339194	1	1	0	0	1	Ricketts 2014+
Joosten et al, Epigenomics. 2017 Sep;9(9):1243-1257. doi: 10.2217/epi-2017-0043	HumMeth450K array	SFRP1	6422	1stExon	8	cg13398291	1	1	0	0	1	Ricketts 2014+
Joosten et al, Epigenomics. 2017 Sep;9(9):1243-1257. doi: 10.2217/epi-2017-0043	HumMeth450K array	SFRP1	6422	TSS200	8	cg24319902	1	1	0	0	1	Ricketts 2014+
Joosten et al, Epigenomics. 2017 Sep;9(9):1243-1257. doi: 10.2217/epi-2017-0044	HumMeth450K array	GREM1	26585	5'UTR	15	cg21296230	1	1	0	0	1	Ricketts 2014+
Joosten et al, Epigenomics. 2017 Sep;9(9):1243-1257. doi: 10.2217/epi-2017-0044	HumMeth450K array	GREM1	26585	5'UTR	15	cg08495115	1	1	0	0	1	van vlodrop 2017 et al Clin Cancer Res. 2017 Apr 15;23(8):2006-2018. doi: 10.1158/1078-0432.CCR-16-1236. Epub 2016 Oct 18
Joosten et al, Epigenomics. 2017 Sep;9(9):1243-1257. doi: 10.2217/epi-2017-0046	HumMeth450K array	PCDH8	5100	1stExon	13	cg20366906	1	1	0	0	1	Ricketts 2014+
Joosten et al, Epigenomics. 2017 Sep;9(9):1243-1257. doi: 10.2217/epi-2017-0046	HumMeth450K array	PCDH8	5100	1stExon	13	cg05336395	1	1	0	0	1	Ricketts 2014+
Joosten et al, Epigenomics. 2017 Sep;9(9):1243-1257. doi: 10.2217/epi-2017-0047	HumMeth450K array	LAD1	3898	TSS1500	1	cg23291161	1	1	0	0	1	van vlodrop 2017 et al Clin Cancer Res. 2017 Apr 15;23(8):2006-2018. doi: 10.1158/1078-0432.CCR-16-1236. Epub 2016 Oct 18
Joosten et al, Epigenomics. 2017 Sep;9(9):1243-1257. doi: 10.2217/epi-2017-0048	HumMeth450K array	NEFH	4744	TSS200	22	cg18129621	1	1	0	0	1	van vlodrop 2017 et al Clin Cancer Res. 2017 Apr 15;23(8):2006-2018.
Joosten et al, Epigenomics. 2017 Sep;9(9):1243-1257. doi: 10.2217/epi-2017-0045	HumMeth450K array	RASSF1A	11186	TSS200	3	cg25747192	*	1	0	0	1	Kawai et al 2010, Ann Oncol. 2010 Aug;21(8):1612-7. ' Identified by MSP, these CpGs on 450K arrays within amplicon.
Joosten et al, Epigenomics. 2017 Sep;9(9):1243-1257. doi: 10.2217/epi-2017-0046	HumMeth450K array	RASSF1A	11186	TSS200	3	cg21554552	*	1	0	0	1	Kawai et al 2010, Ann Oncol. 2010 Aug;21(8):1612-7. ' Identified by MSP, these CpGs on 450K arrays within amplicon.
Joosten et al, Epigenomics. 2017 Sep;9(9):1243-1257. doi: 10.2217/epi-2017-0047	HumMeth450K array	RASSF1A	11186	TSS200	3	cg27569446	*	1	0	0	1	Kawai et al 2010, Ann Oncol. 2010 Aug;21(8):1612-7. ' Identified by MSP, these CpGs on 450K arrays within amplicon.
van vlodrop 2017 et al Clin Cancer Res. 2017 Apr 15;23(8):2006-2018.	HumMeth450K array	LAD1	3898	TSS1500	1	cg23291161	1	1	0	0	1	Identified by MPS, and verified on TCGA-KIRC by 450K data.
van vlodrop 2017 et al Clin Cancer Res. 2017 Apr 15;23(8):2006-2018.	HumMeth450K array	NEFH	4744	TSS200	22	cg18129621	1	1	0	0	1	Identified by MPS, and verified on TCGA-KIRC by 450K data.
van vlodrop 2017 et al Clin Cancer Res. 2017 Apr 15;23(8):2006-2018.	HumMeth450K array	GREM1	26585	5'UTR	15	cg08495115	1	1	0	0	1	Identified by MPS, and verified on TCGA-KIRC by 450K data.
van vlodrop 2017 et al Clin Cancer Res. 2017 Apr 15;23(8):2006-2018.	HumMeth450K array	NEURL	9148	TSS200	10	cg03337393	1	1	0	0	1	Identified by MPS, and verified on TCGA-KIRC by 450K data.
Wang,Oncotarget. 2016; 7:31508-31519	HumMeth450K array	DAB2IP	153090	TSS1500	9	cg14122599	1	1	0	0	1	Pyroseq/450K, several data sets.
