# Supplementary material for: Combining epigenetic and clinicopathological variables improves specificity in prognostic prediction in clear cell renal cell carcinoma
Source: J Transl Med. 2020 Nov 13;18:435. doi: 10.1186/s12967-020-02608-1 (PMC7666468; doi:10.1186/s12967-020-02608-1)
Supplement: Supplementary file 3 — Additional file 3: Table S3. CpGs with potential relevance for ccRCC prognosis identified in the literature (PI-CpGs). Mean beta values are presented for M0-PF and M0-P patients in our cohort, as well as p-values derived using the Mann-Whitney U test. [file 12967_2020_2608_MOESM3_ESM.xlsx]

## Sheet: Additional Table S3
CpG.Site	Gene	Chromosome	Platform	Reference	Reference	Mean M0-PF	Mean M0-P	p-value
cg26460092	TM6SF1	15	HumMeth450K array	Ricketts C, et. al, PlosONE 2014, 9(1), e 85621.		0.233091	0.37254	0.00496479
cg18328206	RASSF5	1	HumMeth450K array	Ricketts C, et. al, PlosONE 2014, 9(1), e 85621.		0.124534	0.212864	0.0108929
cg03975694	ZNF540	19	HumMeth450K array	Arai, Carcinogenesis 2012, 33(8), pp 1487-1495		0.411335	0.507826	0.0128139
cg16084872	TMPRSS2	21	HumMeth450K array	Ricketts C, et. al, PlosONE 2014, 9(1), e 85621.		0.192643	0.276419	0.0128139
cg08747377	CDH13	16	HumMeth450K array	Ricketts C, et. al, PlosONE 2014, 9(1), e 85621.		0.192337	0.288924	0.0145606
cg04157161	GUCY2D	17	HumMeth450K array	Ricketts C, et. al, PlosONE 2014, 9(1), e 85621.		0.53675	0.631	0.0175743
cg03337393	NEURL	10	HumMeth450K array	van vlodrop 2017 et al Clin Cancer Res. 2017 Apr 15;23(8):2006-2018. doi: 10.1158/1078-0432.CCR-16-1236. Epub 2016 Oct 21		0.133666	0.153702	0.02049
cg14859460	GRM6	5	HumMeth27K array	Arai, Carcinogenesis 2012, 33(8), pp 1487-1494		0.276195	0.345983	0.0211214
cg13398291	SFRP1	8	HumMeth450K array	Joosten et al, Epigenomics. 2017 Sep;9(9):1243-1257. doi: 10.2217/epi-2017-0043		0.172997	0.232889	0.0217696
cg21296230	GREM1	15	HumMeth450K array	Ricketts C, et. al, PlosONE 2014, 9(1), e 85621.	Joosten et al, Epigenomics. 2017 Sep;9(9):1243-1257. doi: 10.2217/epi-2017-0044	0.338481	0.43042	0.023118
cg08495115	GREM1	15	HumMeth450K array	Joosten et al, Epigenomics. 2017 Sep;9(9):1243-1257. doi: 10.2217/epi-2017-0044	van vlodrop 2017 et al Clin Cancer Res. 2017 Apr 15;23(8):2006-2018. doi: 10.1158/1078-0432.CCR-16-1236. Epub 2016 Oct 20	0.130473	0.204181	0.0252766
cg06274159	ZFP42	4	HumMeth450K array	Arai, Carcinogenesis 2012, 33(8), pp 1487-1496		0.332222	0.436652	0.0310021
cg12374721	PRAC	17	27K array	Arai, Carcinogenesis 2012, 33(8), pp 1487-1503		0.306472	0.414399	0.0319047
cg12629325	PCDHAC1	5	27K array	Arai, Carcinogenesis 2012, 33(8), pp 1487-1499		0.174573	0.286402	0.0458424
cg04920951	GSTP1	11	HumMeth450K array	Ricketts C, et. al, PlosONE 2014, 9(1), e 85621.		0.0978147	0.18015	0.0483869
cg21790626	ZNF154	19	27K array	Arai, Carcinogenesis 2012, 33(8), pp 1487-1504		0.183392	0.24892	0.0538325
cg13139972	DKK2	4	HumMeth450K array	Ricketts C, et. al, PlosONE 2014, 9(1), e 85621.		0.245191	0.32888	0.0567417
cg18815943	FOXE3	1	27K array	Wei et. al., Nat Commun. 2015 Oct 30;6:8699. doi: 10.1038/ncomms9700		0.252176	0.338557	0.0697163
cg21865845	ROBO1	3	HumMeth450K array	Ricketts C, et. al, PlosONE 2014, 9(1), e 85621.		0.504008	0.562014	0.0770648
cg02022136	MGMT	10	HumMeth450K array	Ricketts C, et. al, PlosONE 2014, 9(1), e 85621.		0.18473	0.131316	0.0892594
cg20684180	DLEC1	3	HumMeth450K array	Ricketts C, et. al, PlosONE 2014, 9(1), e 85621.		0.250472	0.322901	0.100569
cg02164046	SST	3	HumMeth450K array	Ricketts C, et. al, PlosONE 2014, 9(1), e 85621.		0.262421	0.314335	0.115616
cg06523224	BNC1	15	HumMeth450K array	Ricketts C, et. al, PlosONE 2014, 9(1), e 85621.	Joosten et al, Epigenomics. 2017 Sep;9(9):1243-1257. doi: 10.2217/epi-2017-0040	0.322419	0.378432	0.126595
cg27223047	FBN2	5	HumMeth450K array	Ricketts C, et. al, PlosONE 2014, 9(1), e 85621.		0.550269	0.473475	0.126595
cg14122599	DAB2IP	9	HumMeth450K array	Wang,Oncotarget. 2016; 7:31508-31519		0.509578	0.554457	0.13238
cg09339194	GATA5	20	HumMeth450K array	Ricketts C, et. al, PlosONE 2014, 9(1), e 85621.	Joosten et al, Epigenomics. 2017 Sep;9(9):1243-1257. doi: 10.2217/epi-2017-0042	0.195938	0.23691	0.157586
cg01009664	TRH	3	27K array	Arai, Carcinogenesis 2012, 33(8), pp 1487-1506		0.227035	0.266506	0.175092
cg04327181	CST6	11	HumMeth450K array	Ricketts C, et. al, PlosONE 2014, 9(1), e 85621.		0.171662	0.191745	0.175092
cg04568355	CORO6	17	HumMeth450K array	Ricketts C, et. al, PlosONE 2014, 9(1), e 85621.		0.135096	0.114258	0.178762
cg21604042	SCUBE3	6	HumMeth450K array	Joosten et al, Epigenomics. 2017 Sep;9(9):1243-1257. doi: 10.2217/epi-2017-0041		0.240415	0.268449	0.194011
cg13691247	ATP5G2	12	HumMeth450K array	Ricketts C, et. al, PlosONE 2014, 9(1), e 85621.		0.372213	0.432289	0.197968
cg05336395	PCDH8	13	HumMeth450K array	Ricketts C, et. al, PlosONE 2014, 9(1), e 85621.	Joosten et al, Epigenomics. 2017 Sep;9(9):1243-1257. doi: 10.2217/epi-2017-0046	0.512396	0.566083	0.210194
cg26649384	RPRM	2	HumMeth450K array	Ricketts C, et. al, PlosONE 2014, 9(1), e 85621.		0.238938	0.274802	0.218643
cg07611000	EHBP1L1	11	27K array	Wei et. al., Nat Commun. 2015 Oct 30;6:8699. doi: 10.1038/ncomms9702		0.038241	0.0336005	0.245444
cg08162372	BMP4	14	HumMeth450K array	Ricketts C, et. al, PlosONE 2014, 9(1), e 85621.		0.185415	0.216236	0.269476
cg13078140	SLIT2	4	HumMeth450K array	Ricketts C, et. al, PlosONE 2014, 9(1), e 85621.		0.152995	0.183898	0.269476
cg17162024	FAM150A	8	HumMeth450K array	Arai, Carcinogenesis 2012, 33(8), pp 1487-1493		0.259883	0.309324	0.269476
cg08812555	DKK1	10	HumMeth450K array	Ricketts C, et. al, PlosONE 2014, 9(1), e 85621.		0.265184	0.312196	0.289829
cg19246110	ZNF671	19	27K array	Arai, Carcinogenesis 2012, 33(8), pp 1487-1508		0.0997736	0.0958156	0.295075
cg06263495	ASCL2	11	27K array	Arai, Carcinogenesis 2012, 33(8), pp 1487-1501		0.40907	0.455875	0.327879
cg22590761	LOXL1	15	HumMeth450K array	Ricketts C, et. al, PlosONE 2014, 9(1), e 85621.		0.34156	0.373075	0.339321
cg26397188	WIF1	12	HumMeth450K array	Ricketts C, et. al, PlosONE 2014, 9(1), e 85621.		0.294372	0.247826	0.36903
cg18129621	NEFH	22	HumMeth450K array	Joosten et al, Epigenomics. 2017 Sep;9(9):1243-1257. doi: 10.2217/epi-2017-0048	van vlodrop 2017 et al Clin Cancer Res. 2017 Apr 15;23(8):2006-2018. doi: 10.1158/1078-0432.CCR-16-1236. Epub 2016 Oct 19	0.238273	0.261434	0.381353
cg06747432	CCDC8	19	HumMeth450K array	Ricketts C, et. al, PlosONE 2014, 9(1), e 85621.		0.193598	0.226667	0.400305
cg07892422	HOXC13	12	HumMeth450K array	Ricketts C, et. al, PlosONE 2014, 9(1), e 85621.		0.410665	0.376755	0.400305
cg24319902	SFRP1	8	HumMeth450K array	Ricketts C, et. al, PlosONE 2014, 9(1), e 85621.	Joosten et al, Epigenomics. 2017 Sep;9(9):1243-1257. doi: 10.2217/epi-2017-0043	0.286654	0.312289	0.413249
cg21554552	RASSF1A	3		Joosten et al, Epigenomics. 2017 Sep;9(9):1243-1257. doi: 10.2217/epi-2017-0046		0.421479	0.469703	0.419812
cg00347904	SCUBE3	6	HumMeth450K array	Ricketts C, et. al, PlosONE 2014, 9(1), e 85621.	Joosten et al, Epigenomics. 2017 Sep;9(9):1243-1257. doi: 10.2217/epi-2017-0041	0.159948	0.219487	0.467444
cg07352438	EPB41L3	18	HumMeth450K array	Ricketts C, et. al, PlosONE 2014, 9(1), e 85621.		0.21972	0.257799	0.517929
cg02652260	BTG3	21	HumMeth450K array	Ricketts C, et. al, PlosONE 2014, 9(1), e 85621.		0.0879924	0.0914192	0.540397
cg08786077	QPCT	2	HumMeth450K array	Ricketts C, et. al, PlosONE 2014, 9(1), e 85621.		0.223654	0.23748	0.547994
cg20366906	PCDH8	13	HumMeth450K array	Joosten et al, Epigenomics. 2017 Sep;9(9):1243-1257. doi: 10.2217/epi-2017-0046		0.504251	0.49932	0.547994
cg12001148	KLHL35	11	HumMeth450K array	Ricketts C, et. al, PlosONE 2014, 9(1), e 85621.		0.235259	0.274413	0.563344
cg18952647	BNC1	15	HumMeth450K array	Joosten et al, Epigenomics. 2017 Sep;9(9):1243-1257. doi: 10.2217/epi-2017-0040		0.317368	0.342033	0.643042
cg25747192	RASSF1A	3		Joosten et al, Epigenomics. 2017 Sep;9(9):1243-1257. doi: 10.2217/epi-2017-0045		0.495181	0.521989	0.643042
cg27513574	SLC34A2	4	HumMeth450K array	Ricketts C, et. al, PlosONE 2014, 9(1), e 85621.		0.280506	0.226525	0.651264
cg02033258	PDLIM4	5	HumMeth450K array	Ricketts C, et. al, PlosONE 2014, 9(1), e 85621.		0.318051	0.348537	0.676183
cg12998491	FAM78A	9	27K array	Arai, Carcinogenesis 2012, 33(8), pp 1487-1507		0.1493	0.172509	0.684571
cg27569446	RASSF1A	3		Joosten et al, Epigenomics. 2017 Sep;9(9):1243-1257. doi: 10.2217/epi-2017-0047		0.413473	0.43678	0.735684
cg18239753	KHDRBS2	6	27K array	Arai, Carcinogenesis 2012, 33(8), pp 1487-1500		0.266851	0.268572	0.81453
cg13986130	PTGS2	1	HumMeth450K array	Ricketts C, et. al, PlosONE 2014, 9(1), e 85621.		0.183258	0.17733	0.859218
cg23291161	LAD1	1	HumMeth450K array	Joosten et al, Epigenomics. 2017 Sep;9(9):1243-1257. doi: 10.2217/epi-2017-0047	van vlodrop 2017 et al Clin Cancer Res. 2017 Apr 15;23(8):2006-2018. doi: 10.1158/1078-0432.CCR-16-1236. Epub 2016 Oct 18	0.300637	0.31723	0.877229
cg12872693	GNB4	3	HumMeth450K array	Ricketts C, et. al, PlosONE 2014, 9(1), e 85621.		0.296156	0.306971	0.922514
cg19867649	DKK3	11	HumMeth450K array	Ricketts C, et. al, PlosONE 2014, 9(1), e 85621.		0.107339	0.120711	0.922514
