# Supplementary material for: Combining epigenetic and clinicopathological variables improves specificity in prognostic prediction in clear cell renal cell carcinoma
Source: J Transl Med. 2020 Nov 13;18:435. doi: 10.1186/s12967-020-02608-1 (PMC7666468; doi:10.1186/s12967-020-02608-1)
Supplement: Supplementary file 5 — Additional file 5: Table S5. Mean beta values for the 40 consensus variables identified by DCA for M0-P and M0-PF patients together with p-value comparing average methylation for each cluster using the Mann-Whitney U test. [file 12967_2020_2608_MOESM5_ESM.xlsx]

## Sheet: Additional Table S5
Variable	Mean M0-PF	Mean M0-P	p-value
DCA1	0.213655	0.240573	0.17148
DCA2	0.54191	0.558059	0.532854
DCA3	0.664846	0.688684	0.481584
DCA4	0.293466	0.289994	0.859218
DCA5	0.37304	0.390208	0.206059
DCA6	0.182282	0.224136	0.0170369
DCA7	0.790325	0.803401	0.250126
DCA8	0.52776	0.595149	0.0582446
DCA9	0.719178	0.753585	0.126595
DCA10	0.530489	0.576899	0.0850326
DCA11	0.581921	0.53512	0.182488
DCA12	0.482736	0.483894	0.968052
DCA13	0.355294	0.388247	0.144562
DCA14	0.333425	0.301902	0.0552711
DCA15	0.580919	0.651498	0.0328297
DCA16	0.14328	0.161828	0.0770648
DCA17	0.590956	0.656818	0.0613498
DCA18	0.685688	0.663097	0.316691
DCA19	0.537256	0.472616	0.0276075
DCA20	0.648437	0.60564	0.218643
DCA21	0.170586	0.169496	0.80566
DCA22	0.521432	0.515636	0.84128
DCA23	0.4	0.437375	0.190112
DCA24	0.788161	0.810505	0.467444
DCA25	0.482114	0.54685	0.0959152
DCA26	0.219958	0.261844	0.0567417
DCA27	0.668627	0.715113	0.0829807
DCA28	0.357083	0.396949	0.250126
DCA29	0.15082	0.175035	0.0378068
DCA30	0.607666	0.614243	0.913432
DCA31	0.392619	0.437667	0.102962
DCA32	0.345817	0.380225	0.147738
DCA33	0.553814	0.57169	0.0936538
DCA34	0.708786	0.686778	0.190112
DCA35	0.490134	0.477962	0.659529
DCA36	0.235475	0.240848	0.940707
DCA37	0.172348	0.171458	0.692997
DCA38	0.458841	0.533556	0.0645909
DCA39	0.275815	0.33036	0.0292625
DCA40	0.652266	0.705381	0.016514
