# Supplementary material for: Combining epigenetic and clinicopathological variables improves specificity in prognostic prediction in clear cell renal cell carcinoma
Source: J Transl Med. 2020 Nov 13;18:435. doi: 10.1186/s12967-020-02608-1 (PMC7666468; doi:10.1186/s12967-020-02608-1)
Supplement: Supplementary file 6 — Additional file 6: Table S6. Prediction results for the considered classifiers and the Mayo scoring system for the 78 non-metastatic patients at diagnosis. Each classifier predicted the patients as either low risk for progress (LRP=0) or high risk for progress (HRP=1). [file 12967_2020_2608_MOESM6_ESM.xlsx]

## Sheet: Additional Table S6
Patient	True five year progression status	Clinical	DCA	PI-CpGs	Clinical+DCA	Clinical+PI-CpGs	Clinical+DCA+PI-CpGs	MAYO
ccRCC sample 1	0	1	1	1	1	1	1	1
ccRCC sample 4	1	1	0	0	0	0	0	1
ccRCC sample 6	1	1	1	1	1	1	1	1
ccRCC sample 9	0	0	1	0	1	1	0	0
ccRCC sample 10	0	1	0	0	0	1	0	1
ccRCC sample 12	0	1	1	0	1	1	1	1
ccRCC sample 13	1	1	1	1	1	1	1	1
ccRCC sample 15	0	1	1	0	1	1	0	1
ccRCC sample 17	0	1	1	1	1	1	1	1
ccRCC sample 19	0	0	1	1	0	0	0	0
ccRCC sample 23	0	1	0	0	0	0	0	0
ccRCC sample 24	0	1	0	0	0	0	0	0
ccRCC sample 26	0	1	1	1	1	0	1	1
ccRCC sample 28	0	1	0	0	0	0	0	1
ccRCC sample 29	1	1	0	0	0	1	0	1
ccRCC sample 30	0	1	0	0	0	0	0	0
ccRCC sample 32	0	0	0	0	0	0	0	0
ccRCC sample 33	1	1	1	1	1	1	1	1
ccRCC sample 34	0	1	1	1	1	1	1	1
ccRCC sample 37	1	1	1	1	1	1	1	1
ccRCC sample 38	1	1	1	1	1	1	1	1
ccRCC sample 39	0	1	1	1	1	1	1	1
ccRCC sample 40	0	1	1	1	1	1	1	1
ccRCC sample 42	0	0	1	0	1	1	1	0
ccRCC sample 43	1	1	1	1	1	1	1	1
ccRCC sample 44	0	1	0	0	0	0	0	1
ccRCC sample 46	0	1	1	1	0	1	0	1
ccRCC sample 48	0	0	0	0	0	0	0	0
ccRCC sample 49	0	0	0	0	0	0	0	0
ccRCC sample 52	1	1	1	1	1	1	1	1
ccRCC sample 54	0	1	1	1	1	1	0	1
ccRCC sample 55	0	1	1	1	1	1	1	1
ccRCC sample 56	0	1	1	1	1	1	1	1
ccRCC sample 59	1	0	1	1	0	0	0	0
ccRCC sample 60	0	0	1	0	0	0	0	0
ccRCC sample 61	0	1	1	0	0	0	0	1
ccRCC sample 62	0	0	1	1	1	0	0	0
ccRCC sample 63	0	1	1	1	1	1	1	1
ccRCC sample 64	0	0	1	1	1	1	1	0
ccRCC sample 66	0	0	0	0	0	0	0	0
ccRCC sample 67	0	0	0	0	0	0	0	0
ccRCC sample 68	0	1	1	1	1	1	0	1
ccRCC sample 71	0	1	0	0	0	1	1	1
ccRCC sample 72	0	1	0	1	0	1	0	1
ccRCC sample 74	0	0	0	0	0	0	0	0
ccRCC sample 75	1	1	1	1	1	1	1	1
ccRCC sample 76	0	1	1	1	1	1	1	1
ccRCC sample 77	0	0	0	0	0	0	0	0
ccRCC sample 78	0	0	0	0	0	0	0	0
ccRCC sample 79	0	1	0	1	1	1	1	1
ccRCC sample 80	0	1	0	0	0	0	0	0
ccRCC sample 81	1	1	1	1	1	1	1	1
ccRCC sample 82	0	0	1	1	1	1	0	0
ccRCC sample 83	0	0	1	0	0	0	0	1
ccRCC sample 85	0	1	1	1	1	1	1	1
ccRCC sample 86	1	1	1	0	1	1	1	1
ccRCC sample 87	0	1	0	0	0	0	0	0
ccRCC sample 88	1	1	1	1	1	1	1	1
ccRCC sample 89	0	0	0	0	0	0	0	0
ccRCC sample 90	0	1	1	1	1	1	1	0
ccRCC sample 91	0	1	1	1	1	1	1	1
ccRCC sample 93	0	0	1	0	0	0	0	0
ccRCC sample 94	0	1	0	0	1	0	1	1
ccRCC sample 95	0	0	1	0	0	0	0	1
ccRCC sample 96	1	0	1	1	1	1	1	0
ccRCC sample 99	1	1	1	1	1	1	1	1
ccRCC sample 100	0	1	0	0	0	0	0	0
ccRCC sample 101	0	0	0	0	0	0	0	0
ccRCC sample 102	1	1	1	1	1	1	1	1
ccRCC sample 103	0	0	1	0	1	0	0	1
ccRCC sample 104	1	0	1	1	1	0	1	0
ccRCC sample 105	1	1	1	1	1	1	1	1
ccRCC sample 106	0	0	0	0	0	0	0	0
ccRCC sample 107	0	0	0	0	0	0	0	0
ccRCC sample 110	1	1	0	1	1	1	1	1
ccRCC sample 111	0	0	1	1	1	0	1	0
ccRCC sample 112	0	1	1	1	1	1	1	1
ccRCC sample 115	0	0	1	0	0	0	0	0
